# Supplementary material for: IMARA: A mother-daughter group randomized controlled trial to reduce sexually transmitted infections in Black/African-American adolescents
Source: PLoS One. 2020 Nov 2;15(11):e0239650. doi: 10.1371/journal.pone.0239650 (PMC7605636; doi:10.1371/journal.pone.0239650)
Supplement: S1 Dataset — (XLSX) [file pone.0239650.s001.xlsx]

## Sheet: S1 Dataset
subjectID	incoutcome	program	cluster	abothsess	a1age	aethnicity	arace	p1age	p1sinpar	p1rel	p1income	a1anysti	a1chlam	a1gon	a1trich	a1numSTI	a3anysti	a3anystiR	a3chlam	a3gon	a3trich	a1evva	a1iconl	a1i6mva	a1esesti	a1es6sti	a3es6sti	a1IntTCL	a1ExtTCL
10976	0	1	15	1	16.25	0	1	37	0	4	7	0	0	0	0	0	999	0	999	999	999	1	1	0	0	888	999	1	1
11363	1	1	2	1	14.42	0	1	33	1	1	3	0	0	0	0	0	0	0	0	0	0	0	888	888	0	888	0	0	1
11397	1	2	800	1	15.42	0	1	34	1	1	2	0	0	0	0	0	0	0	0	0	0	0	888	888	0	888	0	1	1
11780	0	1	33	0	14.58	0	1	34	1	1	1	999	999	999	999	999	999	999	999	999	999	0	888	888	0	888	999	1	0
13359	1	1	5	1	14.58	0	1	40	1	1	3	0	0	0	0	0	1	1	1	0	0	0	888	888	0	888	0	0	1
13610	1	1	3	1	14.58	0	1	75	1	6	3	0	0	0	0	0	0	0	0	0	0	0	888	888	0	888	0	1	0
14014	1	2	3100	1	14.83	0	1	34	1	1	1	0	0	0	0	0	0	0	0	0	0	0	888	888	0	888	0	0	0
14696	1	1	12	1	17.25	0	1	45	0	1	6	1	1	0	0	1	0	0	0	0	0	1	0	1	0	888	0	0	0
15032	1	1	9	1	15.67	0	1	999	1	5	2	1	1	0	0	1	0	0	0	0	0	0	888	888	0	888	0	0	0
15900	0	1	21	0	16.25	0	1	51	1	1	7	0	0	0	0	0	999	0	999	999	999	0	888	888	0	888	999	1	0
16330	0	2	1800	1	15.75	0	1	36	0	1	3	0	0	0	0	0	999	0	999	999	999	0	888	888	0	888	999	1	0
16346	1	2	400	1	15.92	0	1	56	1	5	1	0	0	0	0	0	0	0	0	0	0	0	888	888	0	888	0	0	0
16528	1	2	2500	1	14.08	0	1	48	1	4	5	1	1	0	0	1	1	1	0	1	0	0	888	888	0	888	0	0	1
16951	1	1	33	0	17.08	0	1	37	1	1	7	0	0	0	0	0	1	1	1	0	1	0	888	888	0	888	0	0	1
17201	1	2	1800	1	17.5	1	1	33	1	4	1	0	0	0	0	0	1	1	0	0	1	0	888	888	0	888	0	0	0
17334	0	1	32	0	18	0	1	47	1	1	1	999	999	999	999	999	999	999	999	999	999	1	1	1	0	888	999	0	0
17443	1	2	2700	1	16.17	0	1	57	1	5	1	0	0	0	0	0	0	0	0	0	0	1	0	0	0	888	0	0	0
18608	1	2	1800	1	17.42	0	1	33	1	1	3	0	0	0	0	0	0	0	0	0	0	0	888	888	0	888	0	0	0
18702	1	2	3100	1	14	0	1	43	1	1	1	0	0	0	0	0	0	0	0	0	0	0	888	888	0	888	0	0	0
18850	1	1	23	1	15.97	0	1	33	1	1	3	0	0	0	0	0	0	0	0	0	0	0	888	888	1	0	0	0	0
20695	1	2	2800	1	17	0	1	38	1	1	2	0	0	0	0	0	0	0	0	0	0	999	999	999	0	888	999	0	0
21669	0	1	28	1	16.25	0	1	33	1	1	3	0	0	0	0	0	999	0	999	999	999	0	888	888	0	888	999	0	0
23184	1	1	26	1	17.5	0	1	42	1	1	2	0	0	0	0	0	0	0	0	0	0	1	1	1	0	888	0	1	0
23502	1	2	1800	1	15.25	0	1	43	1	1	2	0	0	0	0	0	1	1	1	0	0	0	888	888	0	888	0	0	1
23776	0	1	29	1	14.92	0	9	35	1	1	3	0	0	0	0	0	999	0	999	999	999	0	888	888	0	888	999	0	0
24231	1	1	25	0	16.33	0	1	33	1	1	1	0	0	0	0	0	0	0	0	0	0	0	888	888	0	888	0	0	0
25013	1	1	5	1	14.17	0	1	33	1	1	1	0	0	0	0	0	0	0	0	0	0	0	888	888	999	999	0	0	0
25017	1	1	1	1	16.25	0	1	44	1	1	3	1	0	0	1	1	1	1	0	0	1	1	1	0	1	0	0	1	1
25282	1	2	2600	1	15.75	0	1	43	1	1	1	0	0	0	0	0	0	0	0	0	0	0	888	888	0	888	0	0	0
25683	1	2	2200	1	15.67	0	1	34	1	1	3	0	0	0	0	0	0	0	0	0	0	0	888	888	0	888	0	0	0
25802	1	2	2700	1	16.08	0	1	57	1	3	1	1	0	1	0	1	1	1	1	0	1	0	888	888	0	888	0	0	0
25880	1	1	28	1	15.17	0	1	39	0	2	4	0	0	0	0	0	0	0	0	0	0	0	888	888	0	888	1	1	1
26301	1	2	1000	0	14.5	0	1	59	1	1	1	0	0	0	0	0	0	0	0	0	0	0	888	888	0	888	0	1	0
26492	1	2	3200	1	16.92	1	1	39	1	1	3	0	0	0	0	0	0	0	0	0	0	0	888	888	0	888	0	1	0
26542	1	1	31	1	18.42	0	1	38	0	1	1	0	0	0	0	0	0	0	0	0	0	0	888	888	0	888	0	0	0
27897	1	1	30	1	15.58	0	1	35	1	1	1	0	0	0	0	0	0	0	0	0	0	0	888	888	0	888	0	1	1
28264	1	1	7	1	18.17	0	1	44	1	4	2	0	0	0	0	0	0	0	0	0	0	0	888	888	1	1	1	1	1
28374	1	1	13	1	17.83	0	1	54	1	1	2	0	0	0	0	0	0	0	0	0	0	1	1	1	0	888	0	1	1
29429	0	2	3200	1	16.99	0	1	26	1	4	2	1	1	0	0	1	999	1	999	999	999	1	0	1	1	1	999	0	0
29636	1	2	1800	1	16.17	0	1	36	1	3	1	0	0	0	0	0	0	0	0	0	0	0	888	888	0	888	0	0	0
29777	1	2	2200	1	16.75	0	1	64	1	5	2	1	1	0	0	1	1	1	1	0	0	0	888	888	0	888	0	0	0
30494	0	1	12	1	14.42	0	1	36	0	1	3	0	0	0	0	0	999	0	999	999	999	0	888	888	999	999	0	0	0
30725	0	1	13	0	14	0	1	46	0	4	1	0	0	0	0	0	999	0	999	999	999	0	888	888	0	888	999	0	0
31003	0	1	31	0	16.08	0	1	53	0	5	2	1	1	0	0	1	999	999	999	999	999	0	888	888	0	888	999	0	0
31255	1	1	33	1	15.83	0	1	40	1	1	2	0	0	0	0	0	0	0	0	0	0	0	888	888	0	888	0	0	0
31403	1	1	32	1	17.67	0	1	39	1	1	1	1	1	0	1	2	1	1	1	0	1	0	888	888	0	888	0	0	0
32301	1	1	26	1	16	0	1	24	0	4	1	0	0	0	0	0	0	0	0	0	0	0	888	888	0	888	1	1	0
32604	1	2	1800	1	14.08	0	1	51	0	2	5	0	0	0	0	0	0	0	0	0	0	1	1	1	0	888	0	0	1
32883	1	1	19	1	15.17	0	1	36	0	1	3	0	0	0	0	0	0	0	0	0	0	0	888	888	0	888	0	0	0
33438	1	2	3000	1	18.17	0	1	71	1	5	4	0	0	0	0	0	0	0	0	0	0	1	0	0	0	888	0	1	0
33781	1	1	11	1	14.42	0	1	53	1	5	1	0	0	0	0	0	0	0	0	0	0	0	888	888	0	888	0	0	0
34496	1	1	29	1	15	0	1	45	1	1	3	0	0	0	0	0	1	1	0	0	1	1	1	1	0	888	0	0	1
34812	1	1	23	1	16.42	0	1	49	1	1	3	0	0	0	0	0	0	0	0	0	0	0	888	888	0	888	0	1	0
34985	1	2	1800	1	16.25	0	1	60	1	3	5	0	0	0	0	0	1	1	1	0	0	1	1	1	1	1	1	1	0
35510	1	1	3	1	14.92	0	1	63	1	5	1	0	0	0	0	0	0	0	0	0	0	0	888	888	0	888	0	0	0
37489	1	1	3	1	15.17	0	1	55	1	5	2	0	0	0	0	0	1	1	1	0	0	0	888	888	0	888	0	0	1
37802	1	2	2000	1	16.33	0	10	62	1	4	3	0	0	0	0	0	1	1	1	0	1	1	0	1	1	1	0	1	1
38168	1	2	2000	1	16.08	0	1	34	1	1	1	0	0	0	0	0	1	1	1	0	0	1	0	1	1	0	0	0	0
38568	1	1	26	1	14.83	0	1	32	1	1	1	0	0	0	0	0	0	0	0	0	0	0	888	888	0	888	0	0	0
38712	0	1	25	0	18.17	0	1	48	1	4	3	1	1	0	0	1	999	1	999	999	999	1	0	1	1	0	999	0	0
39018	1	1	3	1	18.67	0	1	35	1	6	1	0	0	0	0	0	0	0	0	0	0	1	0	1	0	888	0	0	1
39193	1	2	2000	1	17.67	0	1	45	0	1	7	0	0	0	0	0	0	0	0	0	0	1	1	1	1	1	0	0	0
39356	1	1	30	0	15.08	0	1	27	0	4	1	0	0	0	0	0	0	0	0	0	0	0	888	888	0	888	0	0	0
39418	1	2	600	1	15.75	0	1	50	1	4	1	1	0	1	0	1	1	1	0	0	1	1	0	0	1	0	0	0	1
40796	1	1	29	1	15.75	0	1	49	0	4	3	0	0	0	0	0	0	0	0	0	0	1	1	1	0	888	1	1	0
42043	1	2	2700	1	14.83	0	1	62	0	5	1	0	0	0	0	0	0	0	0	0	0	0	888	888	0	888	0	0	0
42079	1	1	11	1	14.83	0	1	32	1	1	1	0	0	0	0	0	0	0	0	0	0	0	888	888	0	888	0	0	0
42767	1	2	3200	1	15.33	0	1	34	1	1	1	0	0	0	0	0	0	0	0	0	0	0	888	888	0	888	0	0	0
42958	1	1	27	1	14.33	0	1	42	0	1	2	0	0	0	0	0	0	0	0	0	0	0	888	888	0	888	0	0	0
43894	1	1	30	1	15.58	0	1	35	0	1	3	0	0	0	0	0	0	0	0	0	0	1	1	0	0	888	0	0	0
44199	1	1	15	1	15.5	0	1	37	0	1	5	0	0	0	0	0	0	0	0	0	0	1	0	1	0	888	0	1	0
44260	1	2	200	1	14.5	0	1	56	1	3	3	1	0	0	1	1	0	0	0	0	0	1	1	1	0	888	0	1	1
44425	0	2	2500	0	15.25	0	1	35	0	1	4	0	0	0	0	0	999	0	999	999	999	0	888	888	0	888	999	0	0
45530	1	1	30	0	14.42	0	1	53	1	1	2	0	0	0	0	0	0	0	0	0	0	0	888	888	0	888	0	0	1
45785	1	1	31	1	16.17	0	1	21	0	4	1	0	0	0	0	0	0	0	0	0	0	1	1	1	0	888	0	0	0
46091	1	1	2	1	15.83	0	1	46	1	1	1	0	0	0	0	0	1	1	0	1	1	1	1	1	1	1	1	1	1
46535	0	2	3200	0	16	0	1	39	1	1	3	0	0	0	0	0	999	0	999	999	999	0	888	888	0	888	999	1	1
46886	0	1	9	0	14.67	0	1	43	1	1	1	1	1	0	0	1	999	999	999	999	999	999	999	999	999	999	999	1	1
48305	1	2	400	1	14.75	0	1	71	1	5	5	0	0	0	0	0	0	0	0	0	0	0	888	888	0	888	0	0	0
48521	0	1	23	1	14.67	0	1	43	0	1	6	999	999	999	999	999	0	999	0	0	0	0	888	888	0	888	0	0	1
49073	1	1	27	0	17.92	0	1	53	0	6	1	0	0	0	0	0	1	1	0	0	1	1	0	1	0	888	0	0	0
49834	1	2	600	0	17.17	0	1	54	1	1	1	1	1	1	0	2	0	0	0	0	0	1	1	0	1	1	0	0	0
50127	1	1	3	1	14.17	0	1	35	1	1	2	0	0	0	0	0	1	1	0	0	1	0	888	888	0	888	0	0	0
50383	1	1	28	0	18.33	0	1	53	1	1	1	1	0	0	1	1	0	0	0	0	0	1	0	1	1	1	0	0	1
50443	1	2	2200	0	16.67	0	1	37	1	1	3	1	0	0	1	1	1	1	0	0	1	1	1	0	1	0	1	0	0
50621	1	1	12	1	16.67	0	1	47	1	1	3	0	0	0	0	0	0	0	0	0	0	0	888	888	0	888	0	0	0
50794	1	1	28	1	18.67	0	1	37	1	4	1	0	0	0	0	0	0	0	0	0	0	1	1	1	1	1	1	1	1
50838	1	2	1200	1	14.5	0	1	50	1	1	1	0	0	0	0	0	0	0	0	0	0	0	888	888	0	888	0	0	0
51859	0	1	25	1	15.42	0	7	49	1	1	1	0	0	0	0	0	999	0	999	999	999	0	888	888	0	888	999	0	0
52073	0	2	1200	0	17.92	0	1	43	1	1	1	1	1	0	0	1	1	999	1	0	0	1	0	1	0	888	0	0	0
52510	1	1	25	1	15.42	0	1	38	0	1	1	0	0	0	0	0	0	0	0	0	0	0	888	888	0	888	0	1	0
52724	1	1	30	1	14.42	0	1	33	1	1	2	0	0	0	0	0	0	0	0	0	0	0	888	888	0	888	0	0	0
53118	0	2	2600	1	14.5	0	1	36	1	1	1	0	0	0	0	0	999	0	999	999	999	1	1	1	0	888	999	1	1
53500	0	1	26	0	17.67	0	1	44	0	1	1	0	0	0	0	0	999	0	999	999	999	0	888	888	0	888	999	0	0
53894	1	1	23	1	15.5	0	1	38	1	1	4	0	0	0	0	0	0	0	0	0	0	0	888	888	0	888	0	0	0
54001	1	2	1600	1	16.75	0	1	54	1	1	1	0	0	0	0	0	0	0	0	0	0	1	0	0	0	888	0	1	1
55231	1	2	2600	1	15.92	0	1	27	1	6	2	0	0	0	0	0	0	0	0	0	0	0	888	888	0	888	1	0	1
55589	1	2	3100	1	14.08	0	1	38	1	1	1	0	0	0	0	0	0	0	0	0	0	0	888	888	0	888	0	0	0
55885	1	1	21	0	15.33	0	1	35	1	1	7	0	0	0	0	0	0	0	0	0	0	0	888	888	0	888	0	0	0
56329	1	1	17	1	14.67	0	1	59	1	3	1	0	0	0	0	0	0	0	0	0	0	1	1	0	0	888	0	0	0
56410	0	1	12	1	18.08	0	1	37	1	1	1	0	0	0	0	0	999	0	999	999	999	1	0	1	0	888	0	0	0
56527	0	2	3200	1	16.67	0	1	31	1	1	2	0	0	0	0	0	999	0	999	999	999	0	888	888	1	1	999	0	1
56988	1	2	2800	1	14.17	0	1	34	1	4	3	0	0	0	0	0	0	0	0	0	0	0	888	888	0	888	0	0	0
57582	1	1	29	1	14.83	0	1	43	1	1	2	0	0	0	0	0	0	0	0	0	0	1	0	0	0	888	0	0	0
57602	1	2	1600	1	16.17	0	1	37	1	4	5	0	0	0	0	0	0	0	0	0	0	1	1	1	0	888	1	0	0
58411	1	2	1600	1	16.67	0	1	999	0	1	2	0	0	0	0	0	0	0	0	0	0	0	888	888	0	888	0	0	0
58444	1	2	2000	1	15.66	0	1	44	0	1	7	0	0	0	0	0	0	0	0	0	0	0	888	888	0	888	1	0	0
58554	0	1	28	1	18.58	0	1	39	1	1	1	1	0	0	1	1	999	1	999	999	999	1	1	0	0	888	999	0	0
58850	1	1	29	1	15.75	0	1	28	0	4	2	0	0	0	0	0	0	0	0	0	0	0	888	888	0	888	0	0	0
59720	1	1	15	0	14.5	0	1	44	1	1	4	0	0	0	0	0	0	0	0	0	0	0	888	888	0	888	0	0	0
59872	1	2	1400	1	15.42	0	1	30	1	4	1	0	0	0	0	0	1	1	0	1	0	0	888	888	0	888	0	0	0
59898	1	2	1200	1	14.08	0	1	41	1	1	1	0	0	0	0	0	0	0	0	0	0	0	888	888	0	888	0	0	0
60386	1	1	27	1	16.25	0	1	39	1	1	2	0	0	0	0	0	0	0	0	0	0	1	0	1	0	888	0	0	0
60811	1	2	2700	1	18.33	0	1	45	1	1	1	0	0	0	0	0	0	0	0	0	0	1	0	1	0	888	0	0	0
61189	1	1	32	1	17.5	0	1	61	0	5	4	0	0	0	0	0	0	0	0	0	0	1	1	1	0	888	0	0	0
62648	1	1	33	0	15.5	0	1	40	1	1	3	1	1	0	0	1	0	0	0	0	0	1	0	1	1	1	0	0	1
62778	1	1	23	0	17.92	0	1	47	1	1	4	0	0	0	0	0	0	0	0	0	0	1	0	1	0	888	0	0	0
63148	1	1	19	1	17.25	0	1	47	0	6	4	0	0	0	0	0	0	0	0	0	0	0	888	888	0	888	0	0	0
63222	1	2	1400	1	14.92	0	1	34	1	1	3	0	0	0	0	0	0	0	0	0	0	0	888	888	0	888	0	1	0
63442	1	2	3100	1	17.33	0	1	42	1	1	1	0	0	0	0	0	1	1	1	1	0	0	888	888	0	888	0	1	0
64172	1	2	2200	1	15.67	0	1	60	1	5	3	0	0	0	0	0	0	0	0	0	0	0	888	888	0	888	0	0	1
65364	1	2	200	1	14.92	0	1	65	1	5	2	0	0	0	0	0	1	1	1	0	0	1	1	1	1	0	0	0	1
65624	1	1	15	1	17.75	0	1	40	1	1	1	1	1	0	0	1	1	1	0	1	0	1	1	1	0	888	0	0	0
65766	1	1	32	0	18.75	0	1	49	1	1	5	0	0	0	0	0	0	0	0	0	0	1	1	0	0	888	0	0	0
65792	0	1	33	1	14.92	0	1	44	1	4	6	999	999	999	999	999	0	999	0	0	0	0	888	888	0	888	0	0	1
65882	1	1	27	1	18.98	0	1	60	1	5	1	0	0	0	0	0	0	0	0	0	0	0	888	888	1	0	0	0	0
66008	1	1	27	1	18.58	0	1	47	1	1	2	0	0	0	0	0	0	0	0	0	0	1	0	1	0	888	0	0	0
67211	1	2	2500	0	15.33	0	1	40	1	6	4	0	0	0	0	0	0	0	0	0	0	0	888	888	0	888	0	0	0
67408	1	1	28	1	18.17	0	1	52	1	1	1	0	0	0	0	0	0	0	0	0	0	1	1	1	0	888	0	0	1
67411	0	1	25	1	17.5	0	1	28	1	4	1	0	0	0	0	0	999	0	999	999	999	0	888	888	0	888	999	0	0
67841	1	1	30	1	16.5	0	1	43	1	1	2	0	0	0	0	0	1	1	1	0	0	0	888	888	1	1	0	1	0
67865	1	1	13	1	14.33	0	1	42	1	1	3	0	0	0	0	0	0	0	0	0	0	0	888	888	0	888	0	1	0
68294	1	1	24	0	14.83	0	1	35	1	1	5	0	0	0	0	0	0	0	0	0	0	0	888	888	0	888	1	0	0
70180	1	2	2700	1	16.17	0	1	38	1	4	4	0	0	0	0	0	0	0	0	0	0	0	888	888	0	888	0	1	0
70224	0	1	24	0	16.67	0	1	42	0	1	7	0	0	0	0	0	999	0	999	999	999	0	888	888	0	888	999	0	0
70527	1	1	33	1	14.75	0	1	61	0	4	1	1	1	0	0	1	0	0	0	0	0	1	1	1	0	888	0	1	1
70813	1	1	7	1	17.92	0	1	48	0	3	5	1	0	0	1	1	1	1	1	0	0	1	0	0	1	0	0	0	1
70917	1	1	11	0	14.42	0	1	28	0	4	4	0	0	0	0	0	0	0	0	0	0	0	888	888	0	888	0	1	0
71275	1	2	3000	0	18.67	0	1	41	1	1	2	0	0	0	0	0	1	1	1	0	0	1	0	1	1	0	0	0	0
71380	1	1	27	0	17.58	0	1	37	1	1	2	1	1	0	0	1	0	0	0	0	0	1	1	0	0	888	1	1	1
71928	1	1	32	1	15.25	0	1	50	1	1	1	0	0	0	0	0	1	1	0	1	0	0	888	888	0	888	0	0	0
72683	1	1	1	1	14.67	0	1	39	1	1	4	0	0	0	0	0	0	0	0	0	0	0	888	888	0	888	0	0	0
72903	1	2	2800	1	18.33	0	1	31	1	4	1	0	0	0	0	0	0	0	0	0	0	1	1	1	0	888	0	0	0
73293	1	1	12	1	16.25	0	1	39	1	1	2	0	0	0	0	0	0	0	0	0	0	0	888	888	0	888	0	0	0
73666	1	1	23	1	14.5	0	1	62	1	5	5	0	0	0	0	0	0	0	0	0	0	0	888	888	999	999	0	0	0
74172	1	1	15	1	14.67	0	1	39	1	1	1	0	0	0	0	0	0	0	0	0	0	1	1	0	0	888	0	0	0
74415	1	1	24	1	15.83	0	1	41	1	1	7	0	0	0	0	0	0	0	0	0	0	0	888	888	0	888	0	0	0
74579	1	1	25	1	17.17	0	1	33	1	1	2	0	0	0	0	0	0	0	0	0	0	1	0	1	1	1	0	1	1
75056	0	1	26	1	17.17	0	1	49	1	4	1	1	0	1	0	1	999	1	999	999	999	1	0	1	0	888	999	0	0
75274	1	1	1	1	16.42	0	1	36	1	1	4	1	0	0	1	1	0	0	0	0	0	1	1	1	1	1	1	0	1
77873	1	1	11	1	14.5	0	1	37	0	1	2	0	0	0	0	0	0	0	0	0	0	0	888	888	0	888	0	1	1
78203	1	2	2000	1	16.17	0	1	63	0	5	7	0	0	0	0	0	0	0	0	0	0	0	888	888	0	888	0	0	0
78223	1	1	33	1	18.33	0	1	33	1	1	1	1	1	1	0	2	0	0	0	0	0	1	1	1	0	888	0	1	1
79240	0	2	3000	0	15.99	0	1	38	0	1	7	0	0	0	0	0	999	0	999	999	999	0	888	888	0	888	999	0	0
79755	0	1	28	1	14.33	0	1	38	1	4	3	0	0	0	0	0	999	0	999	999	999	0	888	888	0	888	999	0	0
80166	0	1	24	0	16.25	0	1	27	0	4	1	0	0	0	0	0	999	0	999	999	999	0	888	888	0	888	999	0	0
80696	0	1	31	0	18.17	0	1	33	1	4	2	1	0	0	1	1	999	1	999	999	999	1	1	1	1	1	999	0	0
80890	1	2	200	1	14.92	0	1	68	1	5	2	1	1	0	0	1	1	1	1	0	1	0	888	888	0	888	1	0	1
81380	1	1	23	1	16.83	0	1	39	0	1	3	0	0	0	0	0	0	0	0	0	0	1	1	1	0	888	0	0	1
82071	1	2	1000	1	16.83	0	1	60	1	1	2	0	0	0	0	0	0	0	0	0	0	1	1	1	0	888	1	1	0
82386	1	1	13	1	14.33	0	1	32	1	1	1	0	0	0	0	0	0	0	0	0	0	0	888	888	0	888	0	0	0
82392	1	2	2800	1	16.33	0	1	36	0	1	3	0	0	0	0	0	0	0	0	0	0	0	888	888	0	888	0	0	0
82769	1	1	28	1	14.92	0	1	52	0	6	3	0	0	0	0	0	1	1	1	0	0	0	888	888	0	888	0	0	0
83763	1	1	27	1	17.5	0	1	21	1	6	1	1	0	0	1	1	0	0	0	0	0	0	888	888	0	888	0	0	0
83922	1	2	2700	1	14.17	0	1	48	1	1	1	0	0	0	0	0	0	0	0	0	0	0	888	888	0	888	0	0	1
85191	1	2	2700	1	14.17	1	1	39	1	1	1	0	0	0	0	0	0	0	0	0	0	0	888	888	0	888	0	1	1
85237	1	2	3000	1	14	0	1	34	1	1	1	0	0	0	0	0	0	0	0	0	0	0	888	888	0	888	0	1	0
85390	0	1	28	1	14.17	0	1	36	0	1	4	0	0	0	0	0	999	0	999	999	999	0	888	888	999	999	999	0	0
85450	1	2	2800	1	17.67	0	1	42	0	1	2	1	0	0	1	1	1	1	0	0	1	0	888	888	0	888	0	0	0
86429	1	1	32	1	17.58	0	1	38	1	1	1	1	1	0	0	1	0	0	0	0	0	0	888	888	0	888	0	0	0
86934	1	1	15	0	17.17	0	1	21	1	6	4	0	0	0	0	0	0	0	0	0	0	1	0	1	0	888	0	0	0
86977	1	2	2000	1	17.08	0	1	62	0	5	4	0	0	0	0	0	0	0	0	0	0	1	0	1	0	888	0	1	1
87310	0	2	1400	1	16.75	0	1	50	1	1	4	0	0	0	0	0	999	0	999	999	999	1	1	0	0	888	999	0	0
87785	1	2	2800	1	17	0	1	40	0	4	3	0	0	0	0	0	0	0	0	0	0	1	0	1	1	1	0	0	0
88249	0	2	2800	1	14.42	0	1	59	1	5	1	0	0	0	0	0	999	0	999	999	999	0	888	888	0	888	999	1	0
88499	1	1	27	1	16.17	0	1	41	1	1	3	1	1	0	0	1	1	1	1	0	0	0	888	888	0	888	0	0	0
88502	1	2	1600	1	15.08	0	1	46	0	1	1	0	0	0	0	0	0	0	0	0	0	0	888	888	0	888	0	1	0
89146	1	2	400	1	17.75	0	1	52	1	1	2	0	0	0	0	0	0	0	0	0	0	0	888	888	0	888	0	1	0
90084	1	2	2200	1	14.83	0	1	33	1	6	3	0	0	0	0	0	0	0	0	0	0	1	0	1	0	888	0	0	1
90396	1	2	2800	1	17.5	0	1	33	1	1	1	0	0	0	0	0	0	0	0	0	0	1	1	1	0	888	0	1	0
90883	1	1	5	1	14.75	0	1	65	1	5	3	1	0	0	1	1	0	0	0	0	0	1	1	1	0	888	0	1	0
91087	1	1	31	0	15.5	0	1	41	1	1	2	0	0	0	0	0	0	0	0	0	0	1	0	1	0	888	0	0	0
91796	1	1	15	1	14.33	0	1	58	1	5	1	0	0	0	0	0	0	0	0	0	0	1	1	1	0	888	0	0	0
93037	1	1	26	1	17.92	0	1	34	1	1	3	0	0	0	0	0	0	0	0	0	0	0	888	888	0	888	0	0	0
93182	1	2	2500	1	17.42	0	1	41	1	4	4	0	0	0	0	0	0	0	0	0	0	1	1	1	0	888	0	0	1
93630	1	2	3000	0	14.99	0	1	44	0	4	2	0	0	0	0	0	0	0	0	0	0	0	888	888	0	888	0	0	0
93659	1	1	13	1	14.75	0	1	54	1	3	1	1	1	0	0	1	0	0	0	0	0	1	0	1	1	1	1	0	1
94392	1	2	2600	1	17.67	0	1	39	0	1	3	1	1	0	0	1	0	0	0	0	0	1	1	1	1	0	0	0	0
94601	1	2	2500	0	15.67	0	1	34	1	1	1	0	0	0	0	0	0	0	0	0	0	1	1	0	0	888	0	1	0
94617	1	1	29	1	17	0	1	44	1	1	4	0	0	0	0	0	0	0	0	0	0	0	888	888	0	888	1	0	0
95147	1	1	30	0	16.08	0	1	40	1	1	2	0	0	0	0	0	0	0	0	0	0	0	888	888	0	888	0	0	0
95420	0	1	30	1	17.75	0	1	38	0	1	4	0	0	0	0	0	999	0	999	999	999	0	888	888	0	888	999	0	0
95825	1	2	3200	1	14.25	0	1	37	1	1	4	0	0	0	0	0	0	0	0	0	0	0	888	888	0	888	0	1	0
96108	1	1	31	1	14.42	0	1	51	1	1	1	0	0	0	0	0	0	0	0	0	0	0	888	888	0	888	0	1	0
97935	1	2	3100	1	17.99	0	1	42	1	1	1	0	0	0	0	0	0	0	0	0	0	0	888	888	0	888	0	0	0
98674	1	2	1200	1	14.33	0	1	38	1	1	1	0	0	0	0	0	1	1	0	0	1	0	888	888	0	888	0	1	0
98739	1	2	400	1	15.58	0	1	42	1	1	1	0	0	0	0	0	0	0	0	0	0	1	1	0	0	888	0	0	1
98867	1	1	9	1	15.08	0	1	37	0	1	1	1	1	1	1	3	0	0	0	0	0	0	888	888	0	888	0	1	0
99636	1	1	24	1	15.92	0	1	37	1	1	2	0	0	0	0	0	0	0	0	0	0	0	888	888	0	888	0	0	0

## Sheet: Codebook
Variable Name	Variable Label	Variable Values	Assign as Missing
incoutcome	Include in outcome analysis that relies on new STI status?	0=No 1=Yes
program	ARM: IMARA or Health Promotion	1=IMARA Program 2=Health Promotion Control Program
cluster	Group in which dyads participated
abothsess	Attended Both Sessions?	0=No 1=Yes
a1age	Adolescent Age at Baseline (years and months)
aethnicity	Adolescent Spanish/Hispanic/Latino?	0=No 1=Yes
arace	Adolescent Race	1=African American/Black 2=Jamaican 3=Dominican 4=Haitian 5=Trinidadian 6=Barbadian 7=African 8=Biracial 9=Multiracial 10=Other
p1age	Parent Age at Baseline (years)	999=missing	999
p1sinpar	Parent a single parent?	0=No 1=Yes
p1rel	Female caregiver's relationship to adolescent	1=biological mother 2=step mother 3=adoptive mother 4=aunt 5=grandmother 6=other
p1income	How much money did you live on last year?	1=under $10,000 2=$10,000-$19,999 3=$20,000-$29,999 4=$30,000-$39,999 5=$40,000-$49,999 6=$50,000-$59,999 7=$60,000 and above
a1anysti	Baseline: Positive for any STI?	0=No 1=Yes; 999=missing	999
a1chlam	Baseline: Positive for Chlamydia?	0=No 1=Yes; 999=missing	999
a1gon	Baseline: Positive for Gonorrhea?	0=No 1=Yes; 999=missing	999
a1trich	Baseline: Positive for Trichomoniasis?	0=No 1=Yes; 999=missing	999
a1numSTI	Baseline: Number of STI positives	999=missing	999
a3anysti	12M: Positive for any STI?	0=No 1=Yes; 999=missing	999
a3anystiR	12M: a3anysti recoded for carry forward intent to treat analysis	0=No 1=Yes; 999=missing	999
a3chlam	12M: Positive for Chlamydia?	0=No 1=Yes; 999=missing	999
a3gon	12M: Positive for Gonorrhea?	0=No 1=Yes; 999=missing	999
a3trich	12M: Positive for Trichomoniasis?	0=No 1=Yes; 999=missing	999
a1evva	Baseline: Ever had vaginal or anal sex?	0=No 1=Yes; 999=missing	999
a1iconl	Baseline: Did you or your partner use a condom the LAST time you had vaginal or anal sex?	0=No 1=Yes; 999=missing; 888=NA, never had vaginal or anal sex	999, 888
a1i6mva	Baseline: Had vaginal or anal sex in last 6M?	0=No 1=Yes; 999=missing; 888=NA, never had vaginal or anal sex	999, 888
a1esesti	Baseline: Had STI ever? Self Report	0=No 1=Yes; 999=missing	999
a1es6sti	Baseline: Had STI in last 6M? Self Report	0=No 1=Yes; 999=missing; 888=NA, has not had an STI	999, 888
a3es6sti	12M: Had STI in last 6M? Self Report	0=No 1=Yes; 999=missing	999
a1IntTCL	Baseline: Internalizing_Problems_TScore CLINICAL RANGE	0=No 1=Yes
a1ExtTCL	Baseline: Externalizing_Problems_TScore CLINICAL RANGE	0=No 1=Yes
